# Supplementary material for: The management of spondyloarthritis in sub-Saharan Africa: a real-world cohort from Kinshasa, Democratic Republic of the Congo
Source: Rheumatol Adv Pract. 2026 Jan 31;10(2):rkag019. doi: 10.1093/rap/rkag019 (PMC13070704; doi:10.1093/rap/rkag019)
Supplement: rkag019_Supplementary_Data [file rkag019_supplementary_data.zip]

Archive with 1 entries (1 files):
- 25-186 Supplementary Table S1.docx
